# Supplementary material for: Oxidative Synthesis of Acid Blue 7 Dye Catalyzed by CuO/Silicotungstic Acid in Water-Phase
Source: Materials (Basel). 2021 Aug 11;14(16):4505. doi: 10.3390/ma14164505 (PMC8400946; doi:10.3390/ma14164505)
Supplement: Supplementary file 1 [file materials-14-04505-s001.zip]

Archive with 1 entries (1 files):
- materials-1298063-supplementary.pdf
